# Supplementary material for: Distinguishing Between Embryonic Provisioning Strategies in Teleost Fishes Using a Threshold Value for Parentotrophy
Source: Biomolecules. 2023 Jan 13;13(1):166. doi: 10.3390/biom13010166 (PMC9856118; doi:10.3390/biom13010166)
Supplement: Supplementary file 1 [file biomolecules-13-00166-s001.zip]

Archive with 1 entries (1 files):
- biomolecules-2041573-supplementary.pdf
